# Supplementary material for: COVID-19 Vaccine Hesitancy in a Representative Education Sector Population in Qatar
Source: Vaccines (Basel). 2021 Jun 18;9(6):665. doi: 10.3390/vaccines9060665 (PMC8235273; doi:10.3390/vaccines9060665)
Supplement: Supplementary file 1 [file vaccines-09-00665-s001.zip]

Archive with 1 entries (1 files):
- vaccines-1195768-supplementary.pdf
